# Supplementary material for: Clinical Integration of NIR-II Fluorescence Imaging for Cancer Surgery: A Translational Evaluation of Preclinical and Intraoperative Systems
Source: Cancers (Basel). 2025 Aug 17;17(16):2676. doi: 10.3390/cancers17162676 (PMC12384335; doi:10.3390/cancers17162676)
Supplement: Supplementary file 1 [file cancers-17-02676-s001.zip]

Archive with 2 entries (2 files):
- S1-Simulated NIR-II Fluorescence-Guided Tumor Resection at 3 mm Depth (Phantom Model).avi
- S2-Simulated NIR-II Fluorescence-Guided Tumor Resection at 5 mm Depth (Phantom Model).avi
